# Supplementary material for: Time from Final Oncologist Visit to Death and Palliative Systemic Treatment Use Near the End of Life in Heavily Pretreated Patients with Luminal Breast Cancer
Source: J Clin Med. 2024 Nov 8;13(22):6739. doi: 10.3390/jcm13226739 (PMC11594325; doi:10.3390/jcm13226739)
Supplement: Supplementary file 1 [file jcm-13-06739-s001.zip]

Archive with 1 entries (1 files):
- jcm-3286226-supplementary.pdf
